# Supplementary material for: Natural Biostimulant Attenuates Salinity Stress Effects in Chili Pepper by Remodeling Antioxidant, Ion, and Phytohormone Balances, and Augments Gene Expression
Source: Plants (Basel). 2021 Oct 27;10(11):2316. doi: 10.3390/plants10112316 (PMC8617650; doi:10.3390/plants10112316)
Supplement: Supplementary file 1 [file plants-10-02316-s001.zip]

Archive with 1 entries (1 files):
- plants-1397037-supplementary.pdf
